# Supplementary material for: Small RNA mediated gradual control of lipopolysaccharide biosynthesis affects antibiotic resistance in Helicobacter pylori
Source: Nat Commun. 2021 Jul 21;12:4433. doi: 10.1038/s41467-021-24689-2 (PMC8295292; doi:10.1038/s41467-021-24689-2)
Supplement: Supplementary file 3 — Source Data [file 41467_2021_24689_MOESM3_ESM.xlsx]

## Sheet: Figure 1b
Figure 1b
RepG targets
		Replicate 1	Replicate 2	Replicate 3	Replicate 4	Replicate 5	Replicate 6	Mean	STABW
HP0103	26695 WT	1	1	1	1	1	1	1	0.164708
	26695 delta RepG	9.37607	6.17112	6.31929	10.25	6.7	7.29	7.68441	1.56643
	26695 CRepG				0.92	1.74	0.58	1.08	0.486895
		Replicate 1	Replicate 2		Replicate 4	Replicate 5	Replicate 6
HP0102	26695 WT	1	1		1	1		1	0.391701
	26695 delta RepG	8.92	9.97		14.06	11.51		11.115	1.93379
	26695 CRepG	1.02	1.27		0.87	2.38		1.385	0.591967
Statistical analysis
Table Analyzed	26695_WT vs, delta repG for tlpB	26695_WT vs, C repG for tlpB	26695_WT vs, delta repG for 102	26695_WT vs, C repG for 102
Column B	ΔrepG	CrepG	ΔrepG	CrepG
vs,	vs,	vs,	vs,	vs,
Column A	WT	WT	WT	WT
Unpaired t test
P value	< 0,0001	0.9021	0.0001	0.2851
P value summary	****	ns	***	ns
Significantly different? (P < 0.05)	Yes	No	Yes	No
One- or two-tailed P value?	Two-tailed	Two-tailed	Two-tailed	Two-tailed
t, df	t=9,334 df=10	t=0,1275 df=7	t=8,965 df=6	t=1,173 df=6
How big is the difference?
Mean ± SEM of column A	1,112 ± 0,07120, n=6	1,112 ± 0,07120, n=6	0,9050 ± 0,2248, n=4	0,9050 ± 0,2248, n=4
Mean ± SEM of column B	7,684 ± 0,7005, n=6	1,080 ± 0,3443, n=3	11,12 ± 1,116, n=4	1,385 ± 0,3418, n=4
Difference between means	6,573 ± 0,7041	-0,03167 ± 0,2483	10,21 ± 1,139	0,4800 ± 0,4091
95% confidence interval	5,004 to 8,142	-0,6189 to 0,5555	7,423 to 13,00	-0,5210 to 1,481
R squared	0.897	0.002318	0.9305	0.1866

## Sheet: Figure 2b
Figure 2b
Strains	Plasmid	Replicate 1	Replicate 2	Replicate 3	Replicate 4	Replicate 5	Replicate 6	Mean	STABW
tlpB-hp0102	195-6	1.65	1.7	2.31	2.53	2.65	1.91	2.125	0.43043
tlpBmini-hp0102	197-3	2.54	1.8	2.75	2.63	2.68	2.53	2.48833	0.347414
PtlpB-hp0102	198-2	1.04	0.95	1.05	1.3	0.91	0.58	0.971667	0.235067
tlpB-hp0102ΔGhp0102	200-2	1.69	1.62	2.31	1.81	2.5	1.64	1.92833	0.379864
tlpB-hp0102 ATTTAhp0102	201-1	2.16	1.68	2.61	1.96	2.51	1.51	2.07167	0.4407
tlpBstop-hp0102	205-17	1.46	1.84	2.64	2.51	2.04	1.85	2.05667	0.445361
Statistical analysis
Table Analyzed	195-6 vs, 197-3	195-6 vs, 198-2	195-6 vs, 200-2	195-6 vs, 201-1	195-6 vs, 205-17
Column B	tlpBmini-hp0102	PtlpB-hp0102	tlpB-hp0102 ΔGhp0102	tlpB-hp0102 ATTTAhp0102	tlpBstop-hp0102
vs,	vs,	vs,	vs,	vs,	vs,
Column A	tlpB-hp0102	tlpB-hp0102	tlpB-hp0102	tlpB-hp0102	tlpB-hp0102
Unpaired t test
P value	0.1387	0.0002	0.421	0.8363	0.7925
P value summary	ns	***	ns	ns	ns
Significantly different? (P < 0.05)	No	Yes	No	No	No
One- or two-tailed P value?	Two-tailed	Two-tailed	Two-tailed	Two-tailed	Two-tailed
t, df	t=1,609 df=10	t=5,760 df=10	t=0,8391 df=10	t=0,2121 df=10	t=0,2702 df=10
How big is the difference?
Mean ± SEM of column A	2,125 ± 0,1757, n=6	2,125 ± 0,1757, n=6	2,125 ± 0,1757, n=6	2,125 ± 0,1757, n=6	2,125 ± 0,1757, n=6
Mean ± SEM of column B	2,488 ± 0,1418, n=6	0,9717 ± 0,09597, n=6	1,928 ± 0,1551, n=6	2,072 ± 0,1799, n=6	2,057 ± 0,1818, n=6
Difference between means	0,3633 ± 0,2258	-1,153 ± 0,2002	-0,1967 ± 0,2344	-0,05333 ± 0,2515	-0,06833 ± 0,2529
95% confidence interval	-0,1398 to 0,8665	-1,599 to -0,7072	-0,7189 to 0,3255	-0,6137 to 0,5070	-0,6317 to 0,4951
R squared	0.2056	0.7684	0.06578	0.004477	0.00725

## Sheet: Figure 3b
Figure 3b
We set the limit of detection to be log10^1. Thus, for better visualization, all mice that showed no colonization by any H. pylori strain were displayed in the graph as dots on the dashed line drawn at log10^1 CFU/g stomach.
Mice lot numer	Characteristic of the strain	Resistance of the strain	Number of mice
0	negative control	/	5
1	X47 WT	/	7
2	X47 ∆repG	Kn	7
3	X47 ∆repG-compl repG	Kn + Genta	7
4	X47 overexp repG	Genta	7
5	X47 ∆tlpB	Genta	7
6	X47 ∆tlpB ∆repG	Kn + Genta	7
7	X47 ∆tlpB operon	Genta	7
8	X47 ∆repG-∆tlpB operon	Kn + Genta	7
							Bacterial counts
							10µl
Lot number	Strain characteristic	Number tube /plate	OD/ enumeration of infecting bact	Empty tube	Tube + stomach	Stomach weight	ND	-1	-2	-3	Mean counting (-2)	CFU/g	Geometric mean
0	Negative control	1	/	16.501	16.7645	0.2635	0	0	0	0	0	0	0
		2	/	16.4983	16.8785	0.3802	0	0	0	0	0	0
		3	/	16.5315	16.9783	0.4468	0	0	0	0	0	0
		4	/	16.5276	16.8398	0.3122	0	0	0	0	0	0
		5	/	16.4823	16.8158	0.3335	0	0	0	0	0	0
1	X47 WT	1	44 / 4,6E9	16.5149	16.7613	0.2464	+++	++	++	6	60	2.19156e+06	664789
		2	44 / 4,6E9	16.5134	16.9227	0.4093	+++	24	10	2	6.2	136330
		3	44 / 4,6E9	16.5235	16.7642	0.2407	+++	64	5	0	5.7	213128
		4	44 / 4,6E9	16.4838	16.8168	0.333	+++	52	7	0	6.1	164865
		5	44 / 4,6E9	16.5332	16.7262	0.193	+++	++	++	20	200	9.32642e+06
		6	44 / 4,6E9	16.4724	16.7322	0.2598	+++	56	11	0	8.3	287529
		7	44 / 4,6E9	16.5346	16.8216	0.287	+++	++	40	9	65	2.03833e+06
2	X47ΔrepG	1	51 / 6,4E9	16.4867	16.9506	0.4639	+++	14	0	0	1.4	27161	51669.2
		2	51 / 6,4E9	16.4908	16.8578	0.367	+++	44	6	0	5.2	127520
		3	51 / 6,4E9	16.5223	16.8042	0.2819	+++	80	8	0	8	255410
		4	51 / 6,4E9	16.5003	16.7494	0.2491	+++	51	5	0	5.05	182457
		5	51 / 6,4E9	16.5334	16.9255	0.3921	0	0	0	0	0	0
		6	51 / 6,4E9	16.5353	16.8059	0.2706	+++	++	7	0	7	232816
		7	51 / 6,4E9	16.5034	16.6754	0.172	+++	70	3	0	5	261628
3	X47ΔrepG-compl repG	1	24 / 4,4E9	16.5264	16.7744	0.248	+++	23	0	0	2.3	83467.7	97353
		2	24 / 4,4E9	16.5397	16.8612	0.3215	+++	++	20	0	20	559876
		3	24 / 4,4E9	16.5233	16.7569	0.2336	+++	80	11	0	9.5	366010
		4	24 / 4,4E9	16.5209	16.8627	0.3418	0	0	0	0	0	0
		5	24 / 4,4E9	16.5208	16.7776	0.2568	+++	++	18	0	18	630841
		6	24 / 4,4E9	16.5007	16.8504	0.3497	+++	++	6	0	6	154418
		7	24 / 4,4E9	16.5371	16.8085	0.2714	+++	++	15	0	15	497421
4	X47 overexp repG	1	30 / 4,6E9	16.5219	16.8799	0.358	+++	++	74	15	112	2.81564e+06	330875
		2	30 / 4,6E9	16.4932	16.8899	0.3967	0	0	0	0	0	0
		3	30 / 4,6E9	16.5279	16.8302	0.3023	+++	++	25	4	32.5	967582
		4	30 / 4,6E9	16.4738	16.754	0.2802	+++	++	++	21	210	6.74518e+06
		5	30 / 4,6E9	16.4763	16.7864	0.3101	+++	36	2	0	2.8	81264.1
		6	30 / 4,6E9	16.5162	16.696	0.1798	+++	++	82	14	111	5.55617e+06
		7	30 / 4,6E9	16.5391	16.9175	0.3784	+++	++	22	0	22	523256
5	X47ΔtlpB	1	33 / 4,5E9	16.5265	16.9429	0.4164	+++	13	2	0	1.65	35662.8	15425.2
		2	33 / 4,5E9	16.5407	16.7679	0.2272	0	0	0	0	0	0
		3	33 / 4,5E9	16.5098	16.8107	0.3009	+++	46	7	0	5.8	173480
		4	33 / 4,5E9	16.4774	16.922	0.4446	+++	25	3	0	2.75	55668
		5	33 / 4,5E9	16.5343	16.8214	0.2871	+++	34	2	0	2.7	84639.5
		6	33 / 4,5E9	16.5264	16.8382	0.3118	+++	33	3	0	3.15	90923.7
		7	33 / 4,5E9	16.513	16.8574	0.3444	3	0	0	0	0.03	783.972
6	X47ΔtlpBΔrepG	1	53 / 1,2E10	16.4883	16.8418	0.3535	0	0	0	0	0	100	111419
		2	53 / 1,2E10	16.4523	16.7531	0.3008	+++	++	10	0	10	299202
		3	53 / 1,2E10	16.5509	16.8062	0.2553	+++	28	9	0	5.9	207991
		4	53 / 1,2E10	16.5141	16.8389	0.3248	+++	5	21	0	21	581897
		5	53 / 1,2E10	16.4772	16.8487	0.3715	+++	++	25	0	25	605653
		6	53 / 1,2E10	16.5065	16.8516	0.3451	+++	++	22	2	22	573747
		7	53 / 1,2E10	16.4992	16.725	0.2258	+++	45	4	0	4.25	169398
7	X47ΔtlpB operon	1	75 / 1,3E10	16.4735	16.819	0.3455	0	0	0	0	0	0	0
		2	75 / 1,3E10	16.5106	16.7137	0.2031	0	0	0	0	0	0
		3	75 / 1,3E10	16.475	16.8015	0.3265	0	0	0	0	0	0
		4	75 / 1,3E10	16.4614	16.9119	0.4505	0	0	0	0	0	0
		5	75 / 1,3E10	16.4801	16.8381	0.35796	0	0	0	0	0	0
		6	75 / 1,3E10	16.5436	17.0094	0.4658	0	0	0	0	0	0
		7	75 / 1,3E10	16.5002	16.758	0.2578	0	0	0	0	0	0
8	X47ΔrepG-ΔtlpB operon	1	89 / 1,2E10	16.4936	16.9051	0.4115	0	0	0	0	0	0	0
		2	89 / 1,2E10	16.546	16.9207	0.3747	0	0	0	0	0	0
		3	89 / 1,2E10	16.5366	16.7644	0.2278	0	0	0	0	0	0
		4	89 / 1,2E10	16.4878	16.8062	0.3184	0	0	0	0	0	0
		5	89 / 1,2E10	16.4977	16.9249	0.4272	0	0	0	0	0	0
		6	89 / 1,2E10	16.537	16.7825	0.2455	0	0	0	0	0	0
		7	89 / 1,2E10	16.4991	16.7933	0.2942	0	0	0	0	0	0
Statistical analysis
Table Analyzed	26695_WT vs, delta repG	26695_WT vs, delta tlpB	26695_WT vs, delta tlpB, repG	26695_WT vs, delta tlpB-102	26695_WT vs, delta tlpB-102, repG
Column B	ΔrepG	ΔtlpB	ΔtlpB ΔrepG	ΔtlpB-102	ΔtlpB-102
vs,	vs,	vs,	vs,	vs,	vs,
Column A	WT	WT	WT	WT	WT
Mann Whitney test
P value	0.0973	0.0023	0.62	0.0006	0.0006
Exact or approximate P value?	Exact	Exact	Exact	Exact	Exact
P value summary	ns	**	ns	***	***
Significantly different? (P < 0.05)	No	Yes	No	Yes	Yes
One- or two-tailed P value?	Two-tailed	Two-tailed	Two-tailed	Two-tailed	Two-tailed
Sum of ranks in column A,B	66 , 39	75 , 30	57 , 48	77 , 28	77 , 28
Mann-Whitney U	11	2	20	0	0
Difference between medians
Median of column A	288000, n=7	288000, n=7	288000, n=7	288000, n=7	288000, n=7
Median of column B	182000, n=7	55700, n=7	299000, n=7	0,0, n=7	0,0, n=7
Difference: Actual	-106000	-232300	11000	-288000	-288000
Difference: Hodges-Lehmann	-185800	-232300	-135900	-288000	-288000

## Sheet: Figure 3d
Figure 3d
We set the limit of detection to be log10^1. Thus, for better visualization, all mice that showed no colonization by any H. pylori strain were displayed in the graph as dots on the dashed line drawn at log10^1 CFU/g stomach.
Lot number	Strain characteristic	Number of mice	DO600	CFU/ml
1	Negative control	4
2	X47 WT	7	45	202000000000
3	X47 unrelated mutant	7	26	335000000000
4	X47 ∆HP0102	7	37	260000000000
5	X47 ∆HP0102 comp HP0102 (cl. 5)	7	53	130000000000
6	X47 ∆ tlpB-HP0102 comp tlpB-HP0102 (cl. 1)	7	22	142000000000
7	X47 ∆ tlpB-HP0102 comp HP0102 (cl. 1)	7	27	50000000000
9	X47 ∆rppH	7	13	336000000000	Gavage with 200 µl
		Total	53	mice
							Enumeration of bact after 7 days
							10µl / striking
Number of series	Characteristic of the strain	Number tube /plate	OD/ amount of bact inoculated	Empty tube	Tube + stomach	Stomach weight	ND	-1	-2	-3	Mean count (-2)	UFC/gr of stomach	Geometric mean
1	Negative control	1	/	16.5294	16.701	0.1716	0	0	0	0	0	0	0
		2	/	16.5012	16.7155	0.2143	0	0	0	0	0	0
		3	/	16.5187	16.7214	0.2027	0	0	0	0	0	0
		4	/	16.5081	16.7244	0.2163	0	0	0	0	0	0
2	X47 WT	1	45 / 2,02E11	16.5133	16.8252	0.3119	++	++	++	35	350	1.00994e+07	824916
		2		16.5299	16.8112	0.2813	++	19	3	1	4.96667	158905
		3		16.5009	16.7049	0.204	++	40	2	0	3	132353
		4		16.5612	16.8839	0.3227	++	++	30	3	30	836690
		5		16.5439	16.8342	0.2903	++	++	23	6	41.5	1.2866e+06
		6		16.4767	16.8549	0.3782	++	++	55	3	42.5	1.01137e+06
		7		16.5293	16.7655	0.2362	++	++	29	3	29.5	1.12405e+06
3	X47 unrelated mutant	1	26 / 3,35E11	16.5132	16.858	0.3448	0	0	0	0	0	0	0
		2		16.5119	16.7989	0.287	0	0	0	0	0	0
		3		16.5536	16.8226	0.269	0	0	0	0	0	0
		4		16.5067	16.7061	0.1994	0	0	0	0	0	0
		5		16.4598	16.6865	0.2267	0	0	0	0	0	0
		6		16.4839	16.7836	0.2997	0	0	0	0	0	0
		7		16.5295	16.8053	0.2758	0	0	0	0	0	0
4	X47ΔHP0102	1	37 / 2,6E11	16.5228	16.7872	0.2644	0	0	0	0	0	0	0
		2		16.5077	16.777	0.2693	0	0	0	0	0	0
		3		16.5244	16.7424	0.218	0	0	0	0	0	0
		4		16.5522	16.7741	0.2219	0	0	0	0	0	0
		5		16.5502	16.9111	0.3609	0	0	0	0	0	0
		6		16.4887	16.7033	0.2146	0	0	0	0	0	0
		7		16.5025	16.7793	0.2768	0	0	0	0	0	0
5	X47∆HP0102 comp HP0102 (cl. 5)	1	53 / 1,3E11	16.5285	16.8834	0.3549	++	34	5	0	4.2	106509	9705.53
		2		16.4854	16.7227	0.2373	++	++	54	9	72	2.73072e+06
		3		16.4774	16.7702	0.2928	++	1	0	0	0.1	3073.77
		4		16.51	16.8189	0.3089	++	++	31	5	40.5	1.17999e+06
		5		16.5457	16.8321	0.2864	0	0	0	0	0	0
		6		16.562	16.7959	0.2339	0	0	0	0	0	0
		7		16.4812	16.6392	0.158	++	++	50	22	135	7.68987e+06
6	X47∆tlpB-HP0102 comp tlpB-HP0102 (cl. 1)	1	22 / 1,42E11	16.5154	16.9602	0.4448	++	55	1	0	3.25	65759.9	667434
		2		16.4762	16.703	0.2268	++	++	18	2	19	753968
		3		16.5128	16.7994	0.2866	++	++	36	5	43	1.35031e+06
		4		16.4976	16.7583	0.2607	++	++	12	3	21	724971
		5		16.5086	16.774	0.2654	++	++	12	4	26	881688
		6		16.5337	16.7475	0.2138	++	++	15	1	12.5	526193
		7		16.561	16.8564	0.2954	++	++	102	7	86	2.62018e+06
7	X47∆tlpB-HP0102 comp HP0102 (cl. 1)	1	27 / 5E10	16.5062	16.8005	0.2943	++	++	22	0	22	672783	25077.5
		2		16.5457	16.8205	0.2748	++	15	9	0	5.25	171943
		3		16.5148	16.8075	0.2927	0	0	0	0	0	0
		4		16.4959	16.8613	0.3654	++	62	6	0	6.1	150246
		5		16.4433	16.7112	0.2679	++	16	1	0	1.3	43673
		6		16.4369	16.6939	0.257	++	16	1	0	1.3	45525.3
		7		16.5028	16.7222	0.2194	++	48	4	0	4.4	180492
Statistical analysis
Table Analyzed	26695_WT vs, delta tlpB-102 + tlpB-102	26695_WT vs, delta tlpB-102 + 102	26695_WT vs, delta 102	26695_WT vs, delta 102 + 102
Column B	ΔtlpB-hp0102 + tlpB-hp0102	ΔtlpB-hp0102 + hp0102	Δhp0102	Δhp0102 + hp0102
vs,	vs,	vs,	vs,	vs,
Column A	WT	WT	WT	WT
Mann Whitney test
P value	0.9015	0.053	0.0006	0.3013
Exact or approximate P value?	Exact	Exact	Exact	Exact
P value summary	ns	ns	***	ns
Significantly different? (P < 0.05)	No	No	Yes	No
One- or two-tailed P value?	Two-tailed	Two-tailed	Two-tailed	Two-tailed
Sum of ranks in column A,B	51 , 54	68 , 37	77 , 28	61 , 44
Mann-Whitney U	23	9	0	16
Difference between medians
Median of column A	288000, n=7	288000, n=7	288000, n=7	288000, n=7
Median of column B	754000, n=7	150000, n=7	0,0, n=7	107000, n=7
Difference: Actual	466000	-138000	-288000	-181000
Difference: Hodges-Lehmann	313000	-212999	-288000	-164999

## Sheet: Figure 4a
Figure 4a
									As the signal for 5S rRNA is particularly strong, it was impossible to visualize the nt ladder on the same gel. However, the 5S rRNA of H. pylori runs at the height of approx. 120 nt.

## Sheet: Figure 4b
Figure 4b

## Sheet: Figure 5a
Figure 5a
tlpB
--> 6G normalized values:														HP0102
26695														--> 6S normalized values:
tlpB 5'UTR	Replicate 1	Replicate 2	Replicate 3	MEAN	STABW									26695
Δ	0.12	0.21	0.6	0.31	0.255147									tlpB 5'UTR	Replicate 1	Replicate 2	Replicate 3	MEAN	STABW
6	1	1	1	1	0									Δ	0.12	0.29	0.27	0.226667	0.0929157
7	0.4	0.67	1.25	0.773333	0.434319									6	1	1	1	1	0
8	0.18	0.28	0.55	0.336667	0.191398									7	0.38	0.87	0.64	0.63	0.245153
9	0.06	0.11	0.19	0.12	0.0655744									8	0.13	0.27	0.2	0.2	0.07
10	0.05	0.1	0.25	0.133333	0.104083									9	0.02	0.07	0.04	0.0433333	0.0251661
11	0.11	0.17	0.31	0.196667	0.102632									10	0.03	0.1	0.06	0.0633333	0.0351188
12	0.223	0.225	0.42	0.289333	0.113165									11	0.05	0.21	0.09	0.116667	0.0832666
13	0.35	0.8	1.23	0.793333	0.440038									12	0.14	0.21	0.15	0.166667	0.0378594
14	0.91	1.11	1.01	1.01	0.1									13	0.41	0.71	0.58	0.566667	0.150444
15	0.95	1.41	1.15	1.17	0.230651									14	0.93	0.98	0.79	0.9	0.0984886
16	0.67	1.45	1.3	1.14	0.413884									15	0.69	0.86	0.61	0.72	0.127671
														16	0.16	1.13	0.63	0.64	0.485077
tlpB
--> fold-change drepG vs. WT														HP0102
26695														--> fold-change drepG vs. WT
tlpB 5'UTR	Replicate 1	Replicate 2	Replicate 3	MEAN	STABW									26695
Δ	2.59	1.41	0.84	1.61333	0.892543									tlpB 5'UTR	Replicate 1	Replicate 2	Replicate 3	MEAN	STABW
6	1.3	1.68	1.34	1.44	0.208806									Δ	0.92	0.68	0.56	0.72	0.183303
7	4.27	2.73	2.04	3.01333	1.14168									6	1.28	1.46	1.585	1.44167	0.153324
8	5.67	3.79	6.9	5.45333	1.56628									7	3.61	2.03	2.43	2.69	0.821462
9	23.92	14.16	22.6	20.2267	5.29518									8	6.81	5.02	7.25	6.36	1.18114
10	19.55	14.55	14.2	16.1	2.99291									9	33.13	22.63	32.22	29.3267	5.8173
11	20.41	10.3	12.68	14.4633	5.28566									10	28.57	13.68	20.33	20.86	7.45914
12	6.11	10.64	12.86	9.87	3.44025									11	19.5	7.85	10.05	12.4667	6.18957
13	9.81	4.62	2.75	5.72667	3.65779									12	14.68	6.2	6.44	9.10667	4.82814
14	1.48	2.05	1.63	1.72	0.295466									13	2.7	2.56	1.73	2.33	0.524309
15	7.21	3.74	1.97	4.30667	2.66556									14	0.34	1.13	0.68	0.716667	0.396274
16	2.58	1.31	3.12	2.33667	0.929211									15	2.44	1.69	1.12	1.75	0.662042
														16	2.81	0.787	1.23	1.609	1.06342
Statistical analysis for tlpB														Statistical analysis for HP0102
Table Analyzed	Figure 5a_tlpB_delta G	Figure 5a_tlpB_6G	Figure 5a_tlpB_7G	Figure 5a_tlpB_8G	Figure 5a_tlpB_9G	Figure 5a_tlpB_10G	Figure 5a_tlpB_11G	Figure 5a_tlpB_12G	Figure 5a_tlpB_13G	Figure 5a_tlpB_14G	Figure 5a_tlpB_15G	Figure 5a_tlpB_16G		Table Analyzed	Figure 5a_102_delta G	Figure 5a_102_6G	Figure 5a_102_7G	Figure 5a_102_8G	Figure 5a_102_9G	Figure 5a_102_10G	Figure 5a_102_11G	Figure 5a_102_12G	Figure 5a_102_13G	Figure 5a_102_14G	Figure 5a_102_15G	Figure 5a_102_16G
Column B	ΔG	6G	7G	8G	9G	10G	11G	12G	13G	14G	15G	16G		Column B	ΔG	6G	7G	8G	9G	10G	11G	12G	13G	14G	15G	16G
vs,	vs,	vs,	vs,	vs,	vs,	vs,	vs,	vs,	vs,	vs,	vs,	vs,		vs,	vs,	vs,	vs,	vs,	vs,	vs,	vs,	vs,	vs,	vs,	vs,	vs,
Column A	1	1	1	1	1	1	1	1	1	1	1	1		Column A	1	1	1	1	1	1	1	1	1	1	1	1
Unpaired t test														Unpaired t test
P value	0.2998	0.0218	0.0379	0.0079	0.0033	0.0009	0.0116	0.0111	0.0888	0.0135	0.0981	0.0674		P value	0.0572	0.0075	0.0235	0.0014	0.0011	0.0099	0.0326	0.0438	0.0117	0.2833	0.1213	0.3774
P value summary	ns	*	*	**	**	***	*	*	ns	*	ns	ns		P value summary	ns	**	*	**	**	**	*	*	*	ns	ns	ns
Significantly different? (P < 0.05)	No	Yes	Yes	Yes	Yes	Yes	Yes	Yes	No	Yes	No	No		Significantly different? (P < 0.05)	No	Yes	Yes	Yes	Yes	Yes	Yes	Yes	Yes	No	No	No
One- or two-tailed P value?	Two-tailed	Two-tailed	Two-tailed	Two-tailed	Two-tailed	Two-tailed	Two-tailed	Two-tailed	Two-tailed	Two-tailed	Two-tailed	Two-tailed		One- or two-tailed P value?	Two-tailed	Two-tailed	Two-tailed	Two-tailed	Two-tailed	Two-tailed	Two-tailed	Two-tailed	Two-tailed	Two-tailed	Two-tailed	Two-tailed
t, df	t=1,190 df=4	t=3,650 df=4	t=3,054 df=4	t=4,925 df=4	t=6,289 df=4	t=8,739 df=4	t=4,412 df=4	t=4,466 df=4	t=2,238 df=4	t=4,221 df=4	t=2,149 df=4	t=2,492 df=4		t, df	t=2,646 df=4	t=4,989 df=4	t=3,563 df=4	t=7,860 df=4	t=8,434 df=4	t=4,612 df=4	t=3,209 df=4	t=2,908 df=4	t=4,394 df=4	t=1,238 df=4	t=1,962 df=4	t=0,9919 df=4
How big is the difference?														How big is the difference?
Mean ± SEM of column A	1,000 ± 0,0, n=3	1,000 ± 0,0, n=3	1,000 ± 0,0, n=3	1,000 ± 0,0, n=3	1,000 ± 0,0, n=3	1,000 ± 0,0, n=3	1,000 ± 0,0, n=3	1,000 ± 0,0, n=3	1,000 ± 0,0, n=3	1,000 ± 0,0, n=3	1,000 ± 0,0, n=3	1,000 ± 0,0, n=3		Mean ± SEM of column A	1,000 ± 0,0, n=3	1,000 ± 0,0, n=3	1,000 ± 0,0, n=3	1,000 ± 0,0, n=3	1,000 ± 0,0, n=3	1,000 ± 0,0, n=3	1,000 ± 0,0, n=3	1,000 ± 0,0, n=3	1,000 ± 0,0, n=3	1,000 ± 0,0, n=3	1,000 ± 0,0, n=3	1,000 ± 0,0, n=3
Mean ± SEM of column B	1,613 ± 0,5153, n=3	1,440 ± 0,1206, n=3	3,013 ± 0,6591, n=3	5,453 ± 0,9043, n=3	20,23 ± 3,057, n=3	16,10 ± 1,728, n=3	14,46 ± 3,052, n=3	9,870 ± 1,986, n=3	5,727 ± 2,112, n=3	1,720 ± 0,1706, n=3	4,307 ± 1,539, n=3	2,337 ± 0,5365, n=3		Mean ± SEM of column B	0,7200 ± 0,1058, n=3	1,442 ± 0,08852, n=3	2,690 ± 0,4743, n=3	6,360 ± 0,6819, n=3	29,33 ± 3,359, n=3	20,86 ± 4,307, n=3	12,47 ± 3,574, n=3	9,107 ± 2,788, n=3	2,330 ± 0,3027, n=3	0,7167 ± 0,2288, n=3	1,750 ± 0,3822, n=3	1,609 ± 0,6140, n=3
Difference between means	0,6133 ± 0,5153	0,4400 ± 0,1206	2,013 ± 0,6591	4,453 ± 0,9043	19,23 ± 3,057	15,10 ± 1,728	13,46 ± 3,052	8,870 ± 1,986	4,727 ± 2,112	0,7200 ± 0,1706	3,307 ± 1,539	1,337 ± 0,5365		Difference between means	-0,2800 ± 0,1058	0,4417 ± 0,08852	1,690 ± 0,4743	5,360 ± 0,6819	28,33 ± 3,359	19,86 ± 4,307	11,47 ± 3,574	8,107 ± 2,788	1,330 ± 0,3027	-0,2833 ± 0,2288	0,7500 ± 0,3822	0,6090 ± 0,6140
95% confidence interval	-0,8174 to 2,044	0,1053 to 0,7747	0,1832 to 3,843	1,943 to 6,964	10,74 to 27,71	10,30 to 19,90	4,991 to 21,94	3,355 to 14,38	-1,137 to 10,59	0,2464 to 1,194	-0,9662 to 7,580	-0,1528 to 2,826		95% confidence interval	-0,5738 to 0,01383	0,1959 to 0,6874	0,3732 to 3,007	3,467 to 7,253	19,00 to 37,65	7,903 to 31,82	1,545 to 21,39	0,3673 to 15,85	0,4895 to 2,170	-0,9186 to 0,3519	-0,3112 to 1,811	-1,096 to 2,314
R squared	0.2615	0.7691	0.6999	0.8584	0.9082	0.9502	0.8295	0.8329	0.556	0.8166	0.5358	0.6081		R squared	0.6364	0.8616	0.7604	0.9392	0.9468	0.8417	0.7202	0.6789	0.8284	0.2771	0.4905	0.1974

## Sheet: Figure 5b
Figure 5b

## Sheet: Figure 6b
Figure 6b
X47-2AL								26695
	MIC polymyxin B [µg/ml]								MIC polymyxin B [µg/ml]
Strains	Replicate 1	Replicate 2	Replicate 3	Mean	STABW			Strains	Replicate 1	Replicate 2	Replicate 3	Mean	STABW
WT	1024	768	1024	938.667	147.802			WT	12	16	16	14.6667	2.3094
ΔrepG	768	512	768	682.667	147.802			ΔrepG	24	32	32	29.3333	4.6188
ΔtlpB	1024	768	512	768	256			C RepG	12	16	16	14.6667	2.3094
ΔtlpB-hp0102	32	32	32	48	0			ΔtlpB	16	24	24	21.3333	4.6188
Δhp0102	48	48	32	42.6667	9.2376			ΔtlpB-hp0102	2	2	2	2	0
Δhp0102 + hp0102	1024	512	512	682.667	295.603			Δhp0102	2	1.5	2	1.83333	0.288675
Statistical analysis X47-2AL								Statistical analysis 26695
Table Analyzed	X47_WT vs, delta repG	X47_WT vs, delta tlpB	X47_WT vs, delta tlpB-102	X47_WT vs, delta 102	X47_WT vs, Compl, 102			Table Analyzed	26695_WT vs, delta repG	26695_WT vs, Compl,repG	26695_WT vs, delta tlpB	26695_WT vs, delta tlpB-102	26695_WT vs, delta 102
Column B	delta repG	delta tlpB	delta tlpB-102	delta 102	Compl, 102			Column B	delta repG	Compl, repG	delta tlpB	delta tlpB-102	delta 102
vs,	vs,	vs,	vs,	vs,	vs,			vs,	vs,	vs,	vs,	vs,	vs,
Column A	WT	WT	WT	WT	WT			Column A	WT	WT	WT	WT	WT
Unpaired t test								Unpaired t test
P value	0.1012	0.3739	0.0038	0.0005	0.2508			P value	0.0079	> 0,9999	0.089	0.0007	0.0007
P value summary	ns	ns	**	***	ns			P value summary	**	ns	ns	***	***
Significantly different? (P < 0.05)	No	No	Yes	Yes	No			Significantly different? (P < 0.05)	Yes	No	No	Yes	Yes
One- or two-tailed P value?	Two-tailed	Two-tailed	Two-tailed	Two-tailed	Two-tailed			One- or two-tailed P value?	Two-tailed	Two-tailed	Two-tailed	Two-tailed	Two-tailed
t, df	t=2,121 df=4	t=1,000 df=4	t=8,230 df=3	t=10,48 df=4	t=1,342 df=4			t, df	t=4,919 df=4	t=0,0 df=4	t=2,236 df=4	t=9,500 df=4	t=9,551 df=4
How big is the difference?								How big is the difference?
Mean ± SEM of column A	938,7 ± 85,33, n=3	938,7 ± 85,33, n=3	938,7 ± 85,33, n=3	938,7 ± 85,33, n=3	938,7 ± 85,33, n=3			Mean ± SEM of column A	14,67 ± 1,333, n=3	14,67 ± 1,333, n=3	14,67 ± 1,333, n=3	14,67 ± 1,333, n=3	14,67 ± 1,333, n=3
Mean ± SEM of column B	682,7 ± 85,33, n=3	768,0 ± 147,8, n=3	32,00 ± 0,0, n=2	42,67 ± 5,333, n=3	682,7 ± 170,7, n=3			Mean ± SEM of column B	29,33 ± 2,667, n=3	14,67 ± 1,333, n=3	21,33 ± 2,667, n=3	2,000 ± 0,0, n=3	1,833 ± 0,1667, n=3
Difference between means	-256,0 ± 120,7	-170,7 ± 170,7	-906,7 ± 110,2	-896,0 ± 85,50	-256,0 ± 190,8			Difference between means	14,67 ± 2,981	0,0 ± 1,886	6,667 ± 2,981	-12,67 ± 1,333	-12,83 ± 1,344
95% confidence interval	-591,1 to 79,06	-644,5 to 303,2	-1257 to -556,1	-1133 to -658,6	-785,8 to 273,8			95% confidence interval	6,389 to 22,94	-5,235 to 5,235	-1,611 to 14,94	-16,37 to -8,965	-16,56 to -9,103
R squared	0.5294	0.2	0.9576	0.9649	0.3103			R squared	0.8582	0	0.5556	0.9576	0.958

## Sheet: Figure 6c
Figure 6c
26695 G variants
	MIC polymyxin B [µg/ml]
Strains	Replicate 1	Replicate 2	Replicate 3	Mean	STABW		FC 1	FC2	FC3	MEAN	STABW
WT_dG		48	32	40	11.3137	dG		1.33333	2	1.66667	0.471405
∆repG_dG		64	64	64	0
WT_6G	96	96	96	96	0	6	1		0.666667	0.833333	0.235702
∆repG_6G-2	96		64	80	22.6274
WT_7G		96	96	96	0	7		1	0.666667	0.833333	0.235702
∆repG_7G		96	64	80	22.6274
WT_8G		96	64	80	22.6274	8		1	1.5	1.25	0.353553
∆repG_8G		96	96	96	0
WT_9G		24	16	20	5.65685	9		4	4	4	0
∆repG_9G		96	64	80	22.6274
WT_10G	16	16	16	16	0	10	6	4	4	4.66667	1.1547
∆repG_10G	96	64	64	74.6667	18.4752
WT_11G		32	24	28	5.65685	11		3	2.66667	2.83333	0.235702
∆repG_11G		96	64	80	22.6274
WT_12G	64	48	48	53.3333	9.2376	12	1.5	2	2	1.83333	0.288675
∆repG_12G	96	96	96	96	0
WT_13G		64	96	80	22.6274	13		1	1	1	0
∆repG_13G		64	96	80	22.6274
WT_14G	96	96	96	96	0	14	1	1	0.333333	0.777778	0.3849
∆repG_14G	96	96	32	74.6667	36.9504
WT_15G		128	96	112	22.6274	15		0.375	0.666667	0.520833	0.206239
∆repG_15G		48	64	56	11.3137
WT_16G		96	96	96	0	16		1	1	1	0
∆repG_16G		96	96	96	0

[truncated: 10 more sheets: Figure S1b, Figure S2, Figure S3, Figure S5, Figure S7b, Figure S7c, Figure S8, Figure S9b, Figure S9c, Figure S9d]
